# Supplementary material for: The Contribution of Theoretical Prediction Studies to the Antioxidant Activity Assessment of the Bioactive Secoiridoids Encountered in Olive Tree Products and By-Products
Source: Molecules. 2023 Feb 28;28(5):2267. doi: 10.3390/molecules28052267 (PMC10005156; doi:10.3390/molecules28052267)
Supplement: Supplementary file 1 [file molecules-28-02267-s001.zip]

Archive with 1 entries (1 files):
- molecules-2231686 SM.pdf
